# Supplementary material for: Echocardiographic Predictors of Ventricular Arrhythmias Post-Automatic Implantable Cardioverter–Defibrillator Implantation
Source: J Cardiovasc Dev Dis. 2025 Dec 3;12(12):476. doi: 10.3390/jcdd12120476 (PMC12734303; doi:10.3390/jcdd12120476)
Supplement: Supplementary file 1 [file jcdd-12-00476-s001.zip]

Archive with 1 entries (1 files):
- jcdd-3958719-supplementary.pdf
